# Supplementary material for: p53 β-hydroxybutyrylation attenuates p53 activity
Source: Cell Death Dis. 2019 Mar 11;10(3):243. doi: 10.1038/s41419-019-1463-y (PMC6411878; doi:10.1038/s41419-019-1463-y)
Supplement: Supplementary file 1 — Real time PCR primers [file 41419_2019_1463_MOESM1_ESM.xlsx]

## Sheet: p53-targets
	Supplemental Table S1
	Group	Gene Name	Forward Primer	Reverse Primer
	Transport & Metabolism	ABHD4	GGCACAGTTTGGGAGGATTCC	ACTAGGGTCAGTTGGTCGTAG
		ACER2	TGTGGCATATTCTCATCTGCCT	CAATAAAAGCCCATTTCTCGCTG
		ANK1	CATATTGTCAAGGGTTCCCTGTG	CTTCAGGAAGACCCGTCGG
		BCAT1	CCCATCGTACCTCTTTCACCC	GGGAGCGTGGGAATACGTG
		CHAC1	CTGTGGATTTTCGGGTACGG	CCCCTATGGAAGGTGTCTCC
		CMBL	ATGGCTAACGAAGCTAACCCT	CTGGACGACAATCACGGCTTT
		FUCA1	CCAAGTTCGGGGTGTTCGT	GGGCGGGTAGTTTTCTGTCA
		GLS2	CGTCCGGTACTACCTCGGT	TGTCCCTCTGCAATAGTGTAGAA
		GPT2	AACCATTCACTGAGGTAATCCGA	GGGCTGTTTAGTAGGTTTGGGTA
		LRP1	ACTATGGATGCCCCTAAAACTTG	GCAATCTCTTTCACCGTCACA
		ORAI3	ATTGAAGCCGTGAGCAACATC	CTCCACGTATCTGTGCAGTCG
		PANK1	CAAGGCCGAGCCACTTCAAA	CCCCGAGAACTTCATTCCGC
		SESN1	GGCCAGGACGAGGAACTTG	AAGGAGTCTGCAAATAACGCAT
		SESN2	TCCGAGTGCCATTCCGAGAT	TCCGGGTGTAGACCCATCAC
		TAP1	GGACTTGCCTTGTTCCGAGAG	GCTGCCACATAACTGATAGCGA
		TM7SF2	GTCGCGGCTTTACTGATCCT	CAGGCAGATAGGCCGGTAG
	Cell cycle & Proliferation	BTG2	ATGAGCCACGGGAAGAGAAC	GCCCTACTGAAAACCTTGAGTC
		CAV1	ATGTCTGGGGGCAAATACGTG	CGCGTCATACACTTGCTTCT
		CCNE2	ATGTCAAGACGCAGCCGTTTA	GCTGATTCCTCCAGACAGTACA
		CCNK	AAAGAAAACTCAAGCCCTTCAGT	CCTTCAAGTTGTGAGGGTGTG
		DUSP1	GTTGTTGGATTGTCGCTCCTT	TTGGGCACGATATGCTCCAG
		FBXW7	GTTCCGCTGCCTAATCTTCCT	CCCTTCAGGGATTCTGTGCC
		GADD45A	CCGAAAGGATGGACACGGTG	TTATCGGGGTCTACGTTGAGC
		PLK2	CCTGCGGACTATCACCTACCA	CTGCCCATCTTCAGAAGGCT
		PLK3	TGGGCATCCTGCGGTATTTTG	CCGTAGAAGTTCACCTGGACA
		RB1	TGCATCTTTATCGCAGCAGTT	GTTCACACGTCCGTTCTAATTTG
		SFN	TGTGTGCGACACTGTGCTC	TCGGCTAGGTAGCGGTAGTAG
		SULF2	CTGCCACTATGGCTGCTGTC	GTTGGGCCGGATGTTCCTG
		ZMAT3	TTCCTTTACCTAATCGGCCTTCA	TTCCTGCCCAAAAGCCTTCTG
	Apoptosis	AIFM2	GGAAGTGTTCGATCCAGCCG	GGAGGGTCAGGTGCCAAAAG
		APAF1	AGTAATGGGTCCTAAGCATGTTG	GCGATTGGGAAAATCACGTAAAA
		DDIT3	CTGGAAGCCTGGTATGAGGAT	CAGGGTCAAGAGTAGTGAAGGT
		FAS	TATCAAGGAGGCCCATTTTGC	TGTTTCCACTTCTAAACCATGCT
		GDF15	CTGGCAATGCCTGAACAACG	GGTCGGGACTTGGTTCTGAG
		PERP	ATCGCCTTCGACATCATCGC	CCCCATGCGTACTCCATGAG
		RPS27L	TCTGTTACACCCTTCCTTGGA	GTAGCAACCTGGACATTTCACAT
		SCN3B	GATTGCTTCCCCTAGCTTCTCT	AGGAAATCTTTACCGCCCTCA
		TNFRSF10B	CGGGCAGATCACTACACCC	TGTTACTGGAACAAAGACAGCC
	Others	ACTA2	CCCAACTGGGACCACATGG	TACATGCGGGGGACATTGAAG
		ARID5B	GATGAGTTCGGTGAGTGCTTC	GCCGTGAATTGAGAACAGCG
		BMP6	AGAAGCGGGAGATGCAAAAGG	GACAGGGCGTTGTAGAGATCC
		CALCOCOL	CAAGGTGGAATGTCACTACACTT	CGTGTGATAATCTCGAACGCAG
		DRAM1	TCATCTCCTACGTGGTCGC	CTGCGCCAAGAAATGCAGAG
		FERMT1	GGAGTGATGCTCAAGCTCGTG	CTGAGGGGTGAAGAGAAGGT
		GATSL2	TCGTCGCCAAGGAGAGTATC	GGTCTCGGTCAGACTGAAAAACT
		GPR87	GGCTCAACTTGACGCTTACAA	TGTTTGCAGTGTGACTTGCTT
		MDM2	TGTCTGTGTCTACCGAGGGTG	TCCAACGGACTTTAACAACTTCA
		PCDHBl2	GCTCTGGGGCAACTAGATATTC	GGCCAGTTCTCCAACCCTG
		PCDHB14	AGGCAAGTGACCGCCATTATC	CAAATCTTTTGCTAGGTTCCCCA
		PRDM1	TTCTCTTGGAAAAACGTGTGGG	GGAGCCGGAGCTAGACTTG
		PROCR	GTAAGTTTCCGGCCAAAGACT	TCCCCTCAGACCTTTCATGTTT
		TGFA	CACTCTGGGTACGTGGGTG	CACAGGTGATAATGAGGACAGC
		TRIAP1	GAGTACGACCAGTGCTTCAAC	CTTGATTGCTTTCTGCACGCA
		TRIML2	GCTGAGTATAAGATGCGATTCCA	CCAGGTGACTAAGTCTCTGTAGC
		VCAN	ATGGAGGGTCGGCGGATAAA	CAAGGATGCGCTCGCTATCAT
		WDR63	ACATTGAGTGTACGTCTTACCCA	GCTACTTCAACGCTTGTGGAC
		BAX	TGAAGACAGGGGCCTTTTTG	AATTCGCCGGAGACACTCG
		Cdkn1a (p21)	CCTGGTGATGTCCGACCTG	CCATGAGCGCATCGCAATC
		BBC3 (PUMA)	AGCAGCACTTAGAGTCGCC	CCTGGGTAAGGGGAGGAGT
	From PrimerBank, http://pga.mgh.harvard.edu/primerbank/index.html, Validated primers
